# Supplementary material for: Disordered Protein Tail Is Wagging Poly(ADP-ribosyl)ation
Source: Int J Mol Sci. 2025 Aug 22;26(17):8166. doi: 10.3390/ijms26178166 (PMC12427752; doi:10.3390/ijms26178166)
Supplement: Supplementary file 1 [file ijms-26-08166-s001.zip]

Archive with 5 entries (5 files):
- Suppemental Data.pdf
- Supplemental Movie S1.mov
- Supplemental Table S1.xlsx
- Supplemental Table S2.xlsx
- Supplemental Table S3.xlsx
