# Supplementary material for: Disordered Protein Tail Is Wagging Poly(ADP-ribosyl)ation
Source: Int J Mol Sci. 2025 Aug 22;26(17):8166. doi: 10.3390/ijms26178166 (PMC12427752; doi:10.3390/ijms26178166)
Supplement: Supplementary file 1 [file ijms-26-08166-s001.zip › Supplemental Table S1.xlsx]

## Sheet: Sheet1
Protein Symbol	Flybase ID	MWT (kDa)	PARG-WT counts	PARG-Cat counts	PARG-D-tail Counts	Control Counts	PARG-WT SAINT Score	PARG-WT SAINT FDR	PARG-Cat SAINT Score	PARG-Cat SAINT FDR	PARG-D-tail SAINT Score	PARG-D-tail SAINT FDR
Rab32	FBab0002097	118.78	1|4	0|0	0|0	0|0	0.5	0.12	0	0.3	0.5	0.3
l(1)G0156	FBal0098184	40.82	11|9	11|15	8|8	2|2	1	0	1	0	1	0
Act42A	FBgn0000043	41.8	50|38	29|27	31|27	18|18	0	0.3	0	0.3	0	0.3
Act57B	FBgn0000044	41.81	0|0	5|0	0|3	0|0	0	0.3	0.5	0.09	0.5	0.15
Act79B	FBgn0000045	41.76	23|24	22|24	29|31	34|17	0	0.3	0	0.3	0	0.3
Act88F	FBgn0000047	41.67	8|4	6|4	6|4	2|3	0.52	0.01	0.35	0.25	0.35	0.25
Mps1	FBgn0000063	39.02	0|0	0|0	0|3	0|0	0	0.3	0	0.3	0.5	0.15
RpLP0	FBgn0000100	34.18	15|18	3|13	9|10	0|0	1	0	1	0	1	0
Arl1	FBgn0000115	20.23	0|0	3|0	0|0	0|0	0	0.3	0.5	0.15	0	0.3
Hsp68	FBgn0000116	39.84	0|0	0|0	0|1	0|0	0	0.3	0	0.3	0	0.3
arm	FBgn0000117	91.1	0|0	0|0	1|0	0|0	0	0.3	0	0.3	0	0.3
ash2	FBgn0000139	63.19	0|3	0|0	1|2	0|0	0.5	0.15	0	0.3	0.5	0.15
awd	FBgn0000150	17.16	0|0	0|0	0|2	0|0	0	0.3	0	0.3	0.5	0.19
bur	FBgn0000239	81.02	0|2	5|0	0|1	0|0	0.5	0.19	0.5	0.09	0	0.3
Cat	FBgn0000261	57.11	8|7	11|8	12|15	16|16	0	0.3	0	0.3	0	0.3
chic	FBgn0000308	13.71	0|0	0|0	1|4	0|0	0	0.3	0	0.3	0.5	0.12
cin	FBgn0000316	65.69	0|0	3|0	0|0	0|0	0	0.3	0.5	0.15	0	0.3
Chc	FBgn0000319	191.06	16|20	6|7	2|0	0|0	1	0	1	0	0.5	0.19
Dip-B	FBgn0000454	55.5	0|0	31|1	0|0	0|0	0	0.3	0.5	0.02	0	0.3
Ef1alpha100E	FBgn0000557	50.63	21|21	23|22	18|18	14|14	0	0.28	0	0.28	0	0.29
EF2	FBgn0000559	94.4	17|23	30|20	13|20	12|9	0	0.27	0.43	0.25	0	0.28
Eno	FBgn0000579	54.28	3|8	21|9	8|12	0|0	1	0	1	0	1	0
Actn	FBgn0000667	106.95	0|1	0|0	0|0	0|0	0	0.3	0	0.3	0	0.3
Gapdh1	FBgn0001091	35.33	0|0	12|0	0|1	0|0	0	0.3	0.5	0.03	0	0.3
Gapdh2	FBgn0001092	35.35	7|6	31|8	5|6	5|4	0	0.27	0.51	0.01	0	0.27
Got1	FBgn0001124	49.73	2|3	4|10	6|5	0|0	1	0	1	0	1	0
Gs1	FBgn0001142	44.37	0|0	4|0	0|1	0|0	0	0.3	0.5	0.12	0	0.3
Gs2	FBgn0001145	41.28	0|0	5|0	1|0	0|0	0	0.3	0.5	0.09	0	0.3
GstD1	FBgn0001149	23.85	1|1	12|3	5|4	0|0	0	0.3	1	0	1	0
His2A	FBgn0001196	13.35	2|0	2|0	4|5	0|0	0.5	0.19	0.5	0.19	1	0
His2Av	FBgn0001197	14.97	0|0	0|0	2|1	0|0	0	0.3	0	0.3	0.5	0.15
His2B	FBgn0001198	13.69	2|0	0|4	4|6	0|0	0.5	0.19	0.5	0.12	1	0
His4	FBgn0001200	11.37	0|0	0|0	18|14	0|0	0	0.3	0	0.3	1	0
Hsc70-1	FBgn0001216	70.64	0|0	0|0	1|0	0|0	0	0.3	0	0.3	0	0.3
Hsc70-3	FBgn0001218	72.22	28|30	29|28	29|29	11|11	0.96	0	0.95	0	0.98	0
Hsp26	FBgn0001225	22.98	1|1	7|9	0|9	0|0	0	0.3	1	0	0.5	0.05
Hsp27	FBgn0001226	23.6	2|0	6|12	6|11	0|0	0.5	0.19	1	0	1	0
Hsp68	FBgn0001230	69.7	0|0	0|0	1|0	0|0	0	0.3	0	0.3	0	0.3
Hsp83	FBgn0001233	81.81	60|57	44|38	32|39	21|21	1	0	0	0.27	0	0.28
Idh	FBgn0001248	50.4	0|16	15|8	7|7	0|0	0.5	0.02	1	0	1	0
ImpL3	FBgn0001258	35.51	1|0	3|0	0|0	0|0	0	0.3	0.5	0.15	0	0.3
Khc	FBgn0001308	110.33	0|0	1|0	0|0	0|0	0	0.3	0	0.3	0	0.3
l(1)10Bb	FBgn0001491	17	0|0	2|0	0|0	0|0	0	0.3	0.5	0.19	0	0.3
eIF4A	FBgn0001942	45.85	22|29	28|17	17|25	17|17	0	0.28	0	0.29	0	0.29
l(2)37Cc	FBgn0002031	30.37	0|3	4|3	2|2	0|0	0.5	0.15	1	0	1	0
Prosbeta6	FBgn0002284	25.83	0|0	0|0	0|1	0|0	0	0.3	0	0.3	0	0.3
dco	FBgn0002413	47.93	0|0	0|0	2|0	0|0	0	0.3	0	0.3	0.5	0.15
RpL36	FBgn0002579	13.49	1|1	1|2	2|3	0|0	0	0.3	0.5	0.19	1	0
RpS5a	FBgn0002590	25.42	0|0	0|2	0|0	0|0	0	0.3	0.5	0.19	0	0.3
RpLP1	FBgn0002593	11.51	4|5	6|6	5|6	0|0	1	0	1	0	1	0
RpS3	FBgn0002622	27.45	31|31	21|27	22|22	0|0	1	0	1	0	1	0
RpL32	FBgn0002626	16.01	4|2	0|2	3|5	0|0	1	0	0.5	0.19	1	0
mod	FBgn0002780	60.27	2|6	0|1	4|4	0|0	1	0	0	0.3	1	0
mor	FBgn0002783	131.28	1|2	0|0	1|2	0|0	0.5	0.15	0	0.3	0.5	0.15
Rpn8	FBgn0002787	38.07	0|3	0|0	1|0	0|0	0.5	0.15	0	0.3	0	0.3
Mp20	FBgn0002789	20.18	0|0	6|0	0|0	0|0	0	0.3	0.5	0.08	0	0.3
Fib	FBgn0003062	34.62	0|8	0|0	0|0	0|0	0.5	0.06	0	0.3	0	0.3
Pfk	FBgn0003071	86.59	0|2	10|0	0|0	0|0	0.5	0.19	0.5	0.04	0	0.3
Pgi	FBgn0003074	62.3	4|7	38|12	6|5	9|11	0	0.3	0.5	0.07	0	0.3
polo	FBgn0003124	66.93	0|1	3|1	0|0	0|0	0	0.3	0.5	0.15	0	0.3
Pp1-13C	FBgn0003132	34.54	0|0	4|0	0|0	0|0	0	0.3	0.5	0.12	0	0.3
Ppn	FBgn0003137	312.83	0|0	0|8	0|0	0|0	0	0.3	0.5	0.06	0	0.3
r	FBgn0003189	246.52	0|7	7|3	0|0	0|0	0.5	0.06	1	0	0	0.3
ras	FBgn0003204	57.79	0|0	0|0	1|0	0|0	0	0.3	0	0.3	0	0.3
Rm62	FBgn0003261	78.5	5|15	6|4	7|7	0|0	1	0	1	0	1	0
RpL4	FBgn0003279	45	21|35	11|21	17|22	11|11	0.5	0.02	0	0.27	0	0.27
RanGAP	FBgn0003346	66.03	5|2	0|0	0|0	0|0	1	0	0	0.3	0	0.3
sei	FBgn0003353	97.57	0|0	1|0	0|0	0|0	0	0.3	0	0.3	0	0.3
sesB	FBgn0003360	34.19	8|7	16|12	6|9	0|0	1	0	1	0	1	0
sgg	FBgn0003371	53.84	2|4	3|0	0|0	0|0	1	0	0.5	0.15	0	0.3
shi	FBgn0003392	97.75	2|3	0|0	0|0	0|0	1	0	0	0.3	0	0.3
Sod1	FBgn0003462	15.69	2|4	8|4	5|5	0|0	1	0	1	0	1	0
sta	FBgn0003517	30.21	10|12	26|9	5|5	0|0	1	0	1	0	1	0
su(f)	FBgn0003559	88.16	0|2	0|0	0|0	0|0	0.5	0.19	0	0.3	0	0.3
CCT1	FBgn0003676	59.52	20|21	22|17	13|11	0|0	1	0	1	0	1	0
Tm1	FBgn0003721	39.3	1|0	2|0	0|1	0|0	0	0.3	0.5	0.19	0	0.3
trc	FBgn0003744	53.3	0|0	1|0	0|0	0|0	0	0.3	0	0.3	0	0.3
alphaTub84D	FBgn0003885	49.86	13|17	13|11	16|14	15|5	0	0.29	0	0.3	0	0.29
alphaTub85E	FBgn0003886	49.93	26|28	20|20	18|23	22|22	0	0.3	0	0.3	0	0.3
betaTub85D	FBgn0003889	49.84	0|2	0|0	6|3	0|0	0.5	0.19	0	0.3	1	0
RpL40	FBgn0003941	14.72	3|3	1|1	2|0	0|0	1	0	0	0.3	0.5	0.19
Ubi-p63E	FBgn0003943	8.56	5|4	5|3	6|3	2|2	0.84	0	0.68	0.01	0.7	0
Yp1	FBgn0004045	48.68	37|36	29|41	29|40	17|17	0	0.3	0	0.29	0	0.29
Yp3	FBgn0004047	46.07	38|45	32|40	32|42	15|15	0	0.28	0	0.29	0	0.28
Prosalpha4	FBgn0004066	27.96	0|0	1|2	1|3	0|0	0	0.3	0.5	0.19	0.5	0.15
CG1364	FBgn0004132	24.21	0|0	4|0	0|0	0|0	0	0.3	0.5	0.12	0	0.3
mts	FBgn0004177	35.45	4|4	5|3	4|2	0|0	1	0	1	0	1	0
porin	FBgn0004363	30.53	9|5	17|11	2|7	0|0	1	0	1	0	1	0
Pep	FBgn0004401	78	5|12	0|0	6|8	0|0	1	0	0	0.3	1	0
RpS14a	FBgn0004403	16.25	3|4	1|7	5|5	0|0	1	0	0.5	0.06	1	0
me31B	FBgn0004419	51.91	6|5	10|4	0|0	0|0	1	0	1	0	0	0.3
Cyp1	FBgn0004432	24.65	0|0	0|6	2|2	0|0	0	0.3	0.5	0.08	1	0
Rop	FBgn0004574	67.81	0|0	7|0	0|0	0|0	0	0.3	0.5	0.06	0	0.3
B52	FBgn0004587	42.79	0|0	0|0	2|1	0|0	0	0.3	0	0.3	0.5	0.19
Hrb27C	FBgn0004838	44.74	6|16	17|11	10|15	2|2	0.99	0	1	0	1	0
RpS2	FBgn0004867	28.88	0|3	0|4	0|5	0|0	0.5	0.15	0.5	0.12	0.5	0.09
Scsalpha	FBgn0004888	34.37	0|0	5|0	0|0	0|0	0	0.3	0.5	0.09	0	0.3
tws	FBgn0004889	56.93	3|2	4|5	0|0	0|0	1	0	1	0	0	0.3
Prat	FBgn0004901	59.48	1|0	0|0	1|4	0|0	0	0.3	0	0.3	0.5	0.12
14-3-3zeta	FBgn0004907	28.21	0|4	5|3	9|9	0|0	0.5	0.12	1	0	1	0
eIF2beta	FBgn0004926	35.2	1|3	0|0	3|3	0|0	0.5	0.15	0	0.3	1	0
Sam-S	FBgn0005278	44.67	0|0	1|1	0|0	0|0	0	0.3	0	0.3	0	0.3
Yp2	FBgn0005391	49.63	40|44	36|47	37|46	29|29	0	0.3	0	0.29	0	0.3
RpS17	FBgn0005533	15.28	3|3	2|5	3|4	0|0	1	0	1	0	1	0
RpL7	FBgn0005593	29.53	13|15	5|19	11|20	0|0	1	0	1	0	1	0
hdc	FBgn0005619	117.38	0|0	0|0	0|1	0|0	0	0.3	0	0.3	0	0.3
PCNA	FBgn0005655	28.81	4|3	8|0	3|4	0|0	1	0	0.5	0.06	1	0
Vha55	FBgn0005671	54.51	4|0	32|5	7|3	3|3	0.04	0.26	0.64	0.01	0.42	0.25
GluProRS	FBgn0005674	189.29	0|5	0|0	0|0	0|0	0.5	0.09	0	0.3	0	0.3
betaCOP	FBgn0008635	107.34	1|6	0|0	0|1	0|0	0.5	0.08	0	0.3	0	0.3
GstD4	FBgn0010040	24.72	0|0	2|0	0|2	0|0	0	0.3	0.5	0.19	0.5	0.19
RpL23	FBgn0010078	14.93	1|0	0|2	0|2	0|0	0	0.3	0.5	0.19	0.5	0.19
gammaTub37C	FBgn0010097	51.26	1|1	1|4	0|0	0|0	0	0.3	0.5	0.12	0	0.3
RpA-70	FBgn0010173	66.58	4|5	0|0	0|0	0|0	1	0	0	0.3	0	0.3
RpS15Aa	FBgn0010198	14.76	0|2	0|0	0|3	0|0	0.5	0.19	0	0.3	0.5	0.15
Sod2	FBgn0010213	24.67	0|0	3|0	0|0	0|0	0	0.3	0.5	0.15	0	0.3
ATPsynbeta	FBgn0010217	54.07	13|19	33|23	18|19	12|12	0	0.29	0	0.28	0	0.29
Parp	FBgn0010247	113.72	8|25	0|3	0|0	0|0	1	0	0.5	0.15	0	0.3
RpS13	FBgn0010265	17.17	3|5	0|12	5|10	0|0	1	0	0.5	0.03	1	0
Uch	FBgn0010288	25.83	0|0	2|0	0|0	0|0	0	0.3	0.5	0.19	0	0.3
Arf79F	FBgn0010348	20.67	0|0	4|1	3|1	0|0	0	0.3	0.5	0.12	0.5	0.15
LamC	FBgn0010397	69.82	0|0	2|0	0|0	0|0	0	0.3	0.5	0.19	0	0.3
RpS9	FBgn0010408	22.61	3|5	2|14	11|12	0|0	1	0	1	0	1	0
RpL18A	FBgn0010409	21.02	0|0	0|10	7|7	0|0	0	0.3	0.5	0.04	1	0
RpS18	FBgn0010411	17.6	7|8	6|14	4|9	0|0	1	0	1	0	1	0
RpS19a	FBgn0010412	17.28	4|4	8|5	3|4	0|0	1	0	1	0	1	0
cora	FBgn0010434	184.06	0|1	0|0	0|0	0|0	0	0.3	0	0.3	0	0.3
wal	FBgn0010516	34.16	4|5	9|5	5|5	0|0	1	0	1	0	1	0
Phb2	FBgn0010551	33.05	1|4	2|1	0|2	0|0	0.5	0.12	0.5	0.19	0.5	0.19
CCT5	FBgn0010621	55.76	9|13	15|3	5|15	6|6	0.21	0.25	0.45	0.25	0.45	0.25
Srp54k	FBgn0010747	63.08	0|0	1|0	0|0	0|0	0	0.3	0	0.3	0	0.3
Ref1	FBgn0010774	27.83	0|1	0|0	0|2	0|0	0	0.3	0	0.3	0.5	0.19
TrpRS	FBgn0010803	46.95	3|3	5|2	0|1	0|0	1	0	1	0	0	0.3
SsRbeta	FBgn0011016	21.19	2|2	4|3	2|4	0|0	1	0	1	0	1	0
bol	FBgn0011206	24.67	0|0	1|0	0|0	0|0	0	0.3	0	0.3	0	0.3
blw	FBgn0011211	59.38	21|15	28|18	12|15	10|10	0	0.29	0	0.28	0	0.3
eff	FBgn0011217	16.67	0|0	2|0	0|0	0|0	0	0.3	0.5	0.19	0	0.3
jar	FBgn0011225	143.21	0|1	1|0	0|0	0|0	0	0.3	0	0.3	0	0.3
RpL13	FBgn0011272	24.94	5|6	4|8	11|10	0|0	1	0	1	0	1	0
RpS4	FBgn0011284	29.12	22|21	11|21	23|19	0|0	1	0	1	0	1	0
Iswi	FBgn0011604	118.8	0|3	0|0	3|0	0|0	0.5	0.15	0	0.3	0.5	0.15
lark	FBgn0011640	39.89	0|0	1|0	0|0	0|0	0	0.3	0	0.3	0	0.3
Moe	FBgn0011661	68.1	0|0	0|0	1|0	0|0	0	0.3	0	0.3	0	0.3
RnrL	FBgn0011703	91.92	11|6	16|24	7|7	1|1	1	0	1	0	1	0
twin	FBgn0011725	62.34	2|0	1|0	0|0	0|0	0.5	0.19	0	0.3	0	0.3
tsr	FBgn0011726	17.14	3|4	14|16	15|12	0|0	1	0	1	0	1	0
Arp1	FBgn0011745	42.69	2|1	0|3	3|2	0|0	0.5	0.19	0.5	0.15	1	0
Fdh	FBgn0011768	40.36	0|0	0|0	0|1	0|0	0	0.3	0	0.3	0	0.3
GIP	FBgn0011770	162.72	0|0	0|1	2|2	0|0	0	0.3	0	0.3	1	0
Aldh	FBgn0012036	11.36	2|0	6|3	0|2	0|0	0.5	0.19	1	0	0.5	0.19
Hsp70Aa	FBgn0013275	70.12	1|2	0|1	1|1	0|0	0.5	0.19	0	0.3	0	0.3
RpL11	FBgn0013325	21.1	3|2	4|5	4|4	0|0	1	0	1	0	1	0
alien	FBgn0013746	51.49	0|2	0|0	0|0	0|0	0.5	0.19	0	0.3	0	0.3
Arf102F	FBgn0013749	20.6	0|0	2|0	1|1	0|0	0	0.3	0.5	0.19	0	0.3
Cp1	FBgn0013770	41.57	0|1	6|4	6|6	0|0	0	0.3	1	0	1	0
MAPk-Ak2	FBgn0013987	41.37	0|0	8|0	0|0	0|0	0	0.3	0.5	0.06	0	0.3
Rab5	FBgn0014010	23.94	0|0	1|0	0|0	0|0	0	0.3	0	0.3	0	0.3
RpL7A	FBgn0014026	30.71	4|7	3|5	7|4	0|0	1	0	1	0	1	0
SdhB	FBgn0014028	33.72	1|0	7|9	6|4	0|0	0	0.3	1	0	1	0
CG12117	FBgn0014032	29.18	0|0	8|0	0|0	0|0	0	0.3	0.5	0.15	0	0.3
Uggt	FBgn0014075	174.25	0|0	0|4	0|0	0|0	0	0.3	0.5	0.12	0	0.3
cher	FBgn0014141	239.03	0|0	10|0	0|0	0|0	0	0.3	0.5	0.04	0	0.3
fax	FBgn0014163	47.08	0|7	0|1	0|2	0|0	0.5	0.06	0	0.3	0.5	0.19
Hel25E	FBgn0014189	48.62	3|7	5|1	9|3	4|2	0.08	0.26	0.01	0.27	0.37	0.25
172F5T	FBgn0014417	89.69	0|1	0|0	0|0	0|0	0	0.3	0	0.3	0	0.3
Ahcy13	FBgn0014455	47.34	0|2	0|0	2|2	0|0	0.5	0.19	0	0.3	1	0
His3	FBgn0014857	15.32	1|0	0|0	6|6	0|0	0	0.3	0	0.3	1	0
Mcm2	FBgn0014861	100.35	0|1	0|0	0|0	0|0	0	0.3	0	0.3	0	0.3
Mlp84B	FBgn0014863	53.49	0|0	1|0	0|0	0|0	0	0.3	0	0.3	0	0.3
Ost48	FBgn0014868	49.95	4|5	0|1	0|0	0|0	1	0	0	0.3	0	0.3
Psi	FBgn0014870	81.54	0|0	2|0	0|0	0|0	0	0.3	0.5	0.19	0	0.3
Kipf	FBgn0014931	50.46	0|0	1|0	0|0	0|0	0	0.3	0	0.3	0	0.3
CCT3	FBgn0015019	59.36	8|15	14|6	6|12	4|4	0.72	0	0.52	0.01	0.52	0.01
eIF4E1	FBgn0015218	29.21	2|2	2|1	1|2	0|0	1	0	0.5	0.19	0.5	0.19
Fer2LCH	FBgn0015221	25.23	0|0	1|0	0|2	0|0	0	0.3	0	0.3	0.5	0.19
Fer1HCH	FBgn0015222	27.59	0|0	1|0	0|1	0|0	0	0.3	0	0.3	0	0.3
Hsp60A	FBgn0015245	60.77	1|1	4|10	0|4	1|1	0	0.3	0.88	0	0.38	0.25
Nap1	FBgn0015268	42.75	3|8	4|3	5|4	2|2	0.72	0	0.59	0.01	0.84	0
Rpt2	FBgn0015282	49.29	12|12	9|6	10|12	4|6	0.16	0.26	0	0.27	0.09	0.26
Rpn10	FBgn0015283	42.59	4|6	0|0	0|0	0|0	1	0	0	0.3	0	0.3
RpL22	FBgn0015288	30.59	17|24	6|14	17|14	0|0	1	0	1	0	1	0
RpS21	FBgn0015521	9.16	0|0	5|0	0|2	0|0	0	0.3	0.5	0.09	0.5	0.19
spel1	FBgn0015546	103.25	0|2	0|0	0|0	0|0	0.5	0.19	0	0.3	0	0.3
Hmu	FBgn0015737	56.38	1|0	0|0	0|0	0|0	0	0.3	0	0.3	0	0.3
RpL9	FBgn0015756	21.38	3|3	12|8	8|6	0|0	1	0	1	0	1	0
rin	FBgn0015778	74.94	0|0	0|0	0|1	0|0	0	0.3	0	0.3	0	0.3
Rab11	FBgn0015790	24.22	0|0	0|1	5|0	0|0	0	0.3	0	0.3	0.5	0.09
eIF3i	FBgn0015834	36.14	9|13	13|4	3|9	0|0	1	0	1	0	1	0
dpa	FBgn0015929	96.55	3|0	0|0	0|0	0|0	0.5	0.15	0	0.3	0	0.3
Tom40	FBgn0016041	36.31	0|0	2|9	0|0	0|0	0	0.3	1	0	0	0.3
Nlp	FBgn0016685	16.99	0|0	1|0	0|2	0|0	0	0.3	0	0.3	0.5	0.19
Nurf-38	FBgn0016687	37.92	21|22	18|30	23|22	13|13	0	0.28	0.1	0.26	0	0.28
Past1	FBgn0016693	60.97	0|0	2|0	0|0	0|0	0	0.3	0.5	0.19	0	0.3
Ptpa	FBgn0016698	44.23	0|0	1|0	0|0	0|0	0	0.3	0	0.3	0	0.3
Stat92E	FBgn0016917	86.36	0|0	1|0	0|0	0|0	0	0.3	0	0.3	0	0.3
smid	FBgn0016983	104.22	0|2	0|0	0|0	0|0	0.5	0.19	0	0.3	0	0.3
RpS3A	FBgn0017545	30.32	20|20	11|22	15|19	0|0	1	0	1	0	1	0
ND-75	FBgn0017566	78.58	0|0	1|0	0|0	0|0	0	0.3	0	0.3	0	0.3
Mcm5	FBgn0017577	82.21	4|5	16|2	0|0	0|0	1	0	1	0	0	0.3
RpL14	FBgn0017579	19.16	9|9	7|12	8|10	0|0	1	0	1	0	1	0
RpS20	FBgn0019936	13.48	0|0	4|5	3|2	0|0	0	0.3	1	0	1	0
ND-42	FBgn0019957	46.87	0|0	1|0	0|0	0|0	0	0.3	0	0.3	0	0.3
Mitofilin	FBgn0019960	81.96	0|0	0|10	0|0	0|0	0	0.3	0.5	0.04	0	0.3
ATPsyngamma	FBgn0020235	32.85	3|4	9|4	0|7	0|0	1	0	1	0	0.5	0.06
ATPCL	FBgn0020236	121.33	0|2	12|0	0|0	0|0	0.5	0.19	0.5	0.03	0	0.3
14-3-3epsilon	FBgn0020238	29.78	2|2	2|0	4|6	0|0	1	0	0.5	0.19	1	0
Ran	FBgn0020255	24.69	0|0	10|2	0|0	0|0	0	0.3	1	0	0	0.3
lig	FBgn0020279	139.41	0|1	0|0	0|0	0|0	0	0.3	0	0.3	0	0.3
Rpt6	FBgn0020369	45.83	12|16	13|11	8|9	0|0	1	0	1	0	1	0
TppII	FBgn0020370	158.64	5|10	1|11	17|14	0|0	1	0	0.5	0.04	1	0
Papss	FBgn0020389	71.1	0|0	1|0	0|0	0|0	0	0.3	0	0.3	0	0.3
eRF3	FBgn0020443	66.41	0|2	0|0	0|1	0|0	0.5	0.19	0	0.3	0	0.3
CtBP	FBgn0020496	50.71	0|0	1|0	0|0	0|0	0	0.3	0	0.3	0	0.3
emb	FBgn0020497	122.72	0|3	1|2	0|0	0|0	0.5	0.15	0.5	0.15	0	0.3
Rack1	FBgn0020618	35.6	8|9	29|11	9|8	0|0	1	0	1	0	1	0
Mcm7	FBgn0020633	81.23	1|1	1|0	0|0	0|0	0	0.3	0	0.3	0	0.3
Trxr-1	FBgn0020653	64.28	4|5	25|4	2|3	3|4	0.01	0.27	0.5	0.05	0	0.3
eIF4B	FBgn0020660	44.2	0|1	4|1	2|0	0|0	0	0.3	0.5	0.12	0.5	0.19
RpL3	FBgn0020910	46.89	22|29	6|14	7|11	9|6	0.9	0	0	0.27	0	0.28
nudC	FBgn0021768	37.77	0|2	2|2	0|3	0|0	0.5	0.19	1	0	0.5	0.15
eIF3h	FBgn0022023	38.38	3|3	7|3	4|3	0|0	1	0	1	0	1	0
Cse1	FBgn0022213	110.1	0|6	0|4	0|1	0|0	0.5	0.08	0.5	0.12	0	0.3
Tsf1	FBgn0022355	18.08	10|8	0|8	0|0	0|0	1	0	0.5	0.19	0	0.3
Ak1	FBgn0022709	33.67	0|0	5|0	0|0	0|0	0	0.3	0.5	0.09	0	0.3
yps	FBgn0022959	38.16	1|2	0|0	0|1	0|0	0.5	0.19	0	0.3	0	0.3
Uba1	FBgn0023143	130.68	11|10	13|7	12|8	0|0	1	0	1	0	1	0
eIF4G1	FBgn0023213	210.99	9|12	4|1	3|1	0|0	1	0	0.5	0.12	0.5	0.15
Parg	FBgn0023216	81.06	149|199	64|122	28|27	0|0	1	0	1	0	1	0
Srp54	FBgn0024285	58.34	0|6	0|0	0|0	0|0	0.5	0.08	0	0.3	0	0.3
Stip1	FBgn0024352	55.58	0|2	0|0	0|0	0|0	0	0.3	0	0.3	0	0.3
Sec13	FBgn0024509	39.5	0|0	2|0	0|0	0|0	0	0.3	0.5	0.19	0	0.3
flfl	FBgn0024555	109.23	0|1	0|0	0|0	0|0	0	0.3	0	0.3	0	0.3
mEFTu1	FBgn0024556	53.96	0|1	12|0	1|3	0|0	0	0.3	0.5	0.03	0.5	0.15
RpL10	FBgn0024733	25.51	0|0	0|0	0|3	0|0	0	0.3	0	0.3	0.5	0.15
Dbp80	FBgn0024804	51.28	2|0	0|0	0|0	0|0	0.5	0.19	0	0.3	0	0.3
eIF2Bbeta	FBgn0024996	39.13	0|1	0|0	0|0	0|0	0	0.3	0	0.3	0	0.3
Thiolase	FBgn0025352	50.59	3|4	4|0	0|2	0|0	1	0	0.5	0.12	0.5	0.19
Fpps	FBgn0025373	47.87	0|0	4|0	0|0	0|0	0	0.3	0.5	0.12	0	0.3
Mur2B	FBgn0025390	124.19	0|0	1|0	0|0	0|0	0	0.3	0	0.3	0	0.3
eIF3e	FBgn0025582	51.13	0|12	12|0	0|4	0|0	0.5	0.03	0.5	0.03	0.5	0.12
Faf2	FBgn0025608	52.94	0|1	0|0	0|0	0|0	0	0.3	0	0.3	0	0.3
Torsin	FBgn0025615	38.15	0|0	0|1	0|1	0|0	0	0.3	0	0.3	0	0.3
SkpA	FBgn0025637	18.59	0|0	1|0	0|0	0|0	0	0.3	0	0.3	0	0.3
CaBP1	FBgn0025678	46.72	2|0	10|3	0|3	1|1	0.43	0.25	0.98	0	0.48	0.25
beta'COP	FBgn0025724	102.65	0|5	0|0	0|0	0|0	0.5	0.09	0	0.3	0	0.3
alphaCOP	FBgn0025725	139.35	9|10	0|3	0|0	0|0	1	0	0.5	0.15	0	0.3
Paf-AHalpha	FBgn0025809	25.45	0|0	6|0	0|0	0|0	0	0.3	0.5	0.08	0	0.3
Mcm6	FBgn0025815	92.29	2|3	0|0	0|0	0|0	1	0	0	0.3	0	0.3
Nsun2	FBgn0026079	84.11	0|1	0|0	0|0	0|0	0	0.3	0	0.3	0	0.3
nop5	FBgn0026196	57.01	1|2	0|0	0|0	0|0	0.5	0.19	0	0.3	0	0.3
mbo	FBgn0026207	78.63	0|0	4|0	0|0	0|0	0	0.3	0.5	0.12	0	0.3
msk	FBgn0026252	119.23	0|3	0|0	0|0	0|0	0.5	0.15	0	0.3	0	0.3
eIF5B	FBgn0026259	127.12	0|2	0|0	0|0	0|0	0.5	0.19	0	0.3	0	0.3
RpL23A	FBgn0026372	29.37	15|15	3|9	9|7	0|0	0	0.3	0	0.3	0	0.3
Mpcp2	FBgn0026409	38.85	0|0	3|0	0|0	0|0	0	0.3	0.5	0.15	0	0.3
Hsp110	FBgn0026418	88.52	7|6	0|0	7|4	0|0	1	0	0	0.3	1	0
Drp1	FBgn0026479	42.36	2|1	0|0	0|0	0|0	0.5	0.19	0	0.3	0	0.3
Rad23	FBgn0026777	45.75	0|0	1|0	0|0	0|0	0	0.3	0	0.3	0	0.3
STUB1	FBgn0027052	25.99	0|0	2|1	0|0	0|0	0	0.3	0.5	0.15	0	0.3
CSN5	FBgn0027053	37.06	0|2	0|0	0|0	0|0	0.5	0.19	0	0.3	0	0.3
CSN4	FBgn0027054	46.44	0|7	0|0	0|0	0|0	0.5	0.06	0	0.3	0	0.3
CSN3	FBgn0027055	50.67	0|0	3|0	0|0	0|0	0	0.3	0.5	0.15	0	0.3
CSN1b	FBgn0027057	58.18	0|1	0|0	0|0	0|0	0	0.3	0	0.3	0	0.3
Eb1	FBgn0027066	32.55	0|2	0|0	0|0	0|0	0.5	0.19	0	0.3	0	0.3
ThrRS	FBgn0027081	85.92	4|4	0|0	1|1	0|0	1	0	0	0.3	0	0.3
LysRS	FBgn0027084	68.46	0|0	0|0	1|0	0|0	0	0.3	0	0.3	0	0.3
IleRS	FBgn0027086	141.01	4|13	5|0	3|2	0|0	1	0	0.5	0.09	1	0
Aats-gln	FBgn0027090	87.45	0|1	0|0	0|0	0|0	0	0.3	0	0.3	0	0.3
CysRS	FBgn0027091	84.21	0|0	1|0	0|0	0|0	0	0.3	0	0.3	0	0.3
ArgRS	FBgn0027093	75.53	0|5	0|0	0|1	0|0	0.5	0.09	0	0.3	0	0.3
Aats-ala	FBgn0027094	107.67	0|0	1|0	0|0	0|0	0	0.3	0	0.3	0	0.3
CCT6	FBgn0027329	58.21	3|10	11|4	0|6	2|2	0.72	0	0.88	0	0.49	0.25
Kap-alpha3	FBgn0027338	57	5|3	3|2	2|0	0|0	1	0	1	0	0.5	0.19
AdSS	FBgn0027493	48.87	0|0	1|0	0|0	0|0	0	0.3	0	0.3	0	0.3
RpS10a	FBgn0027494	18.22	0|0	1|1	0|0	0|0	0	0.3	0	0.3	0	0.3
TBCD	FBgn0027509	134.43	0|0	1|0	0|0	0|0	0	0.3	0	0.3	0	0.3
Ublcp1	FBgn0027526	37.3	0|0	2|0	0|0	0|0	0	0.3	0.5	0.19	0	0.3
Cand1	FBgn0027568	139.27	0|3	0|0	0|0	0|0	0.5	0.15	0	0.3	0	0.3
PCB	FBgn0027580	130.78	0|0	0|0	0|2	0|0	0	0.3	0	0.3	0.5	0.19
GCS2alpha	FBgn0027588	105.66	0|0	0|1	0|0	0|0	0	0.3	0	0.3	0	0.3
SMC2	FBgn0027783	134.25	0|1	0|0	0|0	0|0	0	0.3	0	0.3	0	0.3
Dp1	FBgn0027835	100.45	6|16	8|8	4|6	0|0	0.5	0.12	0.5	0.19	0	0.3
CG12018	FBgn0027903	47.98	2|3	0|0	0|0	0|0	1	0	0	0.3	0	0.3
Akap200	FBgn0027932	38.15	0|1	3|3	0|0	0|0	0	0.3	1	0	0	0.3
Pdha	FBgn0028325	26.8	10|5	23|4	3|8	0|0	1	0	0.5	0.19	0.5	0.15
l(1)G0320	FBgn0028327	33.01	0|1	2|0	0|0	0|0	0	0.3	0.5	0.19	0	0.3
Mtpalpha	FBgn0028479	84.02	7|13	5|8	4|4	0|0	1	0	1	0	1	0
hfp	FBgn0028577	67.9	0|0	0|0	1|0	0|0	0	0.3	0	0.3	0	0.3
aralar1	FBgn0028646	76.71	0|0	2|0	0|0	0|0	0	0.3	0.5	0.19	0	0.3
Rpt5	FBgn0028684	48.13	10|10	12|9	3|5	1|1	1	0	1	0	0.5	0.15
Rpt4	FBgn0028685	44.17	7|12	6|6	8|6	0|0	1	0	1	0	1	0
Rpt3	FBgn0028686	47.04	6|7	2|3	3|5	0|0	1	0	1	0	1	0
Rpt1	FBgn0028687	48.51	14|14	8|7	3|8	1|1	1	0	1	0	0.98	0
Rpn7	FBgn0028688	45.35	2|2	2|0	0|0	0|0	1	0	0.5	0.19	0	0.3
Rpn6	FBgn0028689	47.23	4|13	3|0	5|6	0|0	1	0	0.5	0.15	1	0
Rpn5	FBgn0028690	57.71	4|3	4|3	3|2	0|0	1	0	1	0	1	0
Rpn9	FBgn0028691	43.74	5|4	4|3	2|2	0|0	1	0	1	0	1	0
Rpn2	FBgn0028692	113.13	0|7	2|0	0|0	0|0	0.5	0.06	0.5	0.19	0	0.3
Rpn12	FBgn0028693	30.21	0|0	2|0	0|0	0|0	0	0.3	0.5	0.19	0	0.3
Rpn11	FBgn0028694	34.38	5|8	5|5	5|5	0|0	1	0	1	0	1	0
Rpn1	FBgn0028695	102.21	10|11	6|8	2|4	0|0	1	0	1	0	1	0
RpL15	FBgn0028697	24.31	3|3	0|4	2|5	0|0	1	0	0.5	0.12	1	0
Fmr1	FBgn0028734	76.03	0|5	0|0	0|0	0|0	0.5	0.19	0	0.3	0	0.3
eEF1beta	FBgn0028737	24.23	0|0	5|2	0|2	0|0	0	0.3	1	0	0.5	0.19
CSN7	FBgn0028836	31.05	0|0	1|0	0|0	0|0	0	0.3	0	0.3	0	0.3
gammaCOP	FBgn0028968	97.63	2|0	3|0	1|0	0|0	0.5	0.19	0.5	0.15	0	0.3
cathD	FBgn0029093	42.45	1|1	1|3	0|1	1|1	0	0.3	0.48	0.25	0	0.3
Uba2	FBgn0029113	77.56	0|3	6|4	0|0	0|0	0.5	0.15	1	0	0	0.3
FKBP59	FBgn0029174	48.76	6|17	12|5	3|6	2|2	0.99	0	0.96	0	0.7	0
Ef1gamma	FBgn0029176	48.94	15|15	16|8	8|11	5|5	1	0	0.51	0.02	0.3	0.25
Aos1	FBgn0029512	37.65	0|0	2|0	0|0	0|0	0	0.3	0.5	0.15	0	0.3
eIF3g1	FBgn0029629	29.93	0|1	3|0	1|1	0|0	0	0.3	0.5	0.15	0	0.3
Vap33	FBgn0029687	26.75	0|0	0|0	0|2	0|0	0	0.3	0	0.3	0.5	0.19
RpL35	FBgn0029785	14.46	0|0	0|1	1|1	0|0	0	0.3	0	0.3	0	0.3
wuho	FBgn0029857	46.47	0|0	1|0	0|0	0|0	0	0.3	0	0.3	0	0.3
RpL17	FBgn0029897	21.58	0|3	1|5	2|2	0|0	0.5	0.15	0.5	0.09	1	0
Dmel\CG14434	FBgn0029915	21.14	0|0	2|0	0|0	0|0	0	0.3	0.5	0.19	0	0.3
154229_at	FBgn0029969	43.44	4|4	7|5	6|7	0|0	1	0	1	0	1	0
mahe	FBgn0029979	100.36	0|0	3|0	0|0	0|0	0	0.3	0.5	0.15	0	0.3
Caf1-55	FBgn0030054	48.6	1|5	0|0	1|2	0|0	0.5	0.09	0	0.3	0.5	0.15
CCT2	FBgn0030086	58.03	14|19	6|8	10|14	6|6	0.86	0	0	0.27	0.37	0.25
AP-1gamma	FBgn0030089	105.08	1|0	0|0	0|0	0|0	0	0.3	0	0.3	0	0.3
RpS28b	FBgn0030136	7.47	2|2	5|3	4|4	0|0	1	0	1	0	1	0
CG17333	FBgn0030239	26.65	0|0	1|2	3|2	0|0	0	0.3	0.5	0.19	1	0
Uba5	FBgn0030305	44.14	8|8	2|17	9|12	0|0	1	0	1	0	1	0
Amun	FBgn0030328	58.39	0|0	2|0	0|0	0|0	0	0.3	0.5	0.19	0	0.3
prtp	FBgn0030329	46.62	0|0	3|0	0|0	0|0	0	0.3	0.5	0.15	0	0.3
Usp7	FBgn0030366	130.36	2|3	0|0	0|0	0|0	1	0	0	0.3	0	0.3
CG15717	FBgn0030451	27.76	0|0	7|1	0|0	0|0	0	0.3	0.5	0.06	0	0.3
Pdcd4	FBgn0030520	56.32	0|1	0|0	0|0	0|0	0	0.3	0	0.3	0	0.3
CtsB1	FBgn0030521	37.4	0|0	1|0	0|0	0|0	0	0.3	0	0.3	0	0.3
Lsd-2	FBgn0030608	38.21	0|0	1|0	0|0	0|0	0	0.3	0	0.3	0	0.3
BEST:LD38280	FBgn0030672	69.46	2|3	4|2	0|0	0|0	1	0	1	0	0	0.3
mRpS30	FBgn0030692	65.07	0|1	0|0	0|0	0|0	0	0.3	0	0.3	0	0.3
CG9911	FBgn0030734	43.32	0|0	8|0	0|0	0|0	0	0.3	0.5	0.06	0	0.3
rngo	FBgn0030753	50.51	0|0	3|0	0|0	0|0	0	0.3	0.5	0.15	0	0.3
Naa15-16	FBgn0031020	103.03	3|6	0|1	1|2	0|0	1	0	0	0.3	0.5	0.19
Bacc	FBgn0031453	15.45	0|3	0|0	0|0	0|0	0.5	0.15	0	0.3	0	0.3
CG17258	FBgn0031496	103.63	0|0	0|0	3|0	0|0	0	0.3	0	0.3	0.5	0.15
CG3326	FBgn0031519	58.51	0|0	0|0	0|1	0|0	0	0.3	0	0.3	0	0.3
Dmel\CG17593	FBgn0031544	54.12	0|0	1|0	0|0	0|0	0	0.3	0	0.3	0	0.3
Elp3	FBgn0031604	62.78	0|0	2|0	1|0	0|0	0	0.3	0.5	0.19	0	0.3
Gmd	FBgn0031661	44.76	0|0	2|0	0|0	0|0	0	0.3	0.5	0.19	0	0.3
CG6907	FBgn0031711	48.68	0|0	1|0	0|0	0|0	0	0.3	0	0.3	0	0.3
Hsp60C	FBgn0031728	61.55	1|3	4|7	6|5	4|4	0	0.3	0.08	0.26	0.03	0.26
21430192	FBgn0031908	31.23	0|0	5|0	0|0	0|0	0	0.3	0.5	0.09	0	0.3
eEF1delta	FBgn0032198	28.92	0|0	0|0	0|1	0|0	0	0.3	0	0.3	0	0.3
TBC1D16	FBgn0032249	80.74	0|1	0|0	5|0	0|0	0	0.3	0	0.3	0.5	0.09
Art8	FBgn0032329	38.46	0|0	3|0	0|0	0|0	0	0.3	0.5	0.15	0	0.3
Tom70	FBgn0032397	66.32	1|0	3|2	0|0	0|0	0	0.3	1	0	0	0.3
Ced-12	FBgn0032409	82.92	0|0	1|0	0|0	0|0	0	0.3	0	0.3	0	0.3
CCT4	FBgn0032444	57.08	8|13	8|6	7|8	2|2	1	0	0.99	0	1	0
Dmel\CG6180	FBgn0032453	28.69	0|0	9|0	0|0	0|0	0	0.3	0.5	0.05	0	0.3
Pih1D1	FBgn0032455	38	2|1	0|0	0|0	0|0	0.5	0.19	0	0.3	0	0.3
RpL24	FBgn0032518	17.51	3|1	1|2	1|1	0|0	0.5	0.15	0.5	0.19	0	0.3
Dmel\CG17597	FBgn0032715	43.88	0|0	2|0	0|0	0|0	0	0.3	0.5	0.19	0	0.3
Cul2	FBgn0032956	87.32	0|1	3|0	0|0	0|0	0	0.3	0.5	0.15	0	0.3
Dmel\CG1416	FBgn0032961	40.13	1|1	2|0	0|1	0|0	0	0.3	0.5	0.19	0	0.3
RpL21	FBgn0032987	18.46	0|2	1|5	2|3	0|0	0.5	0.19	0.5	0.09	1	0
CG3107	FBgn0033005	119.25	0|0	1|0	0|0	0|0	0	0.3	0	0.3	0	0.3
Not3	FBgn0033029	92.31	0|1	1|0	0|0	0|0	0	0.3	0	0.3	0	0.3
Dhx15	FBgn0033160	82.6	0|0	3|0	0|0	0|0	0	0.3	0.5	0.15	0	0.3
CG1600	FBgn0033188	41.35	0|0	2|0	0|0	0|0	0	0.3	0.5	0.19	0	0.3
CG2915	FBgn0033241	51	5|2	0|5	2|1	0|0	1	0	0.5	0.09	0.5	0.19
AIMP1	FBgn0033351	34.38	2|2	4|1	1|3	0|0	1	0	0.5	0.12	0.5	0.15
Pmm45A	FBgn0033377	69.87	0|0	7|0	0|0	0|0	0	0.3	0.5	0.06	0	0.3
CG1665	FBgn0033451	27.37	0|0	2|0	0|0	0|0	0	0.3	0.5	0.19	0	0.3
RpS15Ab	FBgn0033555	14.73	0|3	3|5	8|2	0|0	0.5	0.15	1	0	1	0
ERp60	FBgn0033663	41.47	1|0	0|0	1|2	0|0	0	0.3	0	0.3	0.5	0.19
RpS11	FBgn0033699	18.09	0|0	0|0	0|1	0|0	0	0.3	0	0.3	0	0.3
CG8525	FBgn0033735	38.48	0|0	4|0	0|0	0|0	0	0.3	0.5	0.12	0	0.3
Echs1	FBgn0033879	31.56	0|0	5|12	5|6	0|0	0	0.3	1	0	1	0
CG16935	FBgn0033883	39.09	0|0	4|0	0|0	0|0	0	0.3	0.5	0.12	0	0.3
Rpn13	FBgn0033886	41.99	8|6	3|2	0|3	0|0	1	0	1	0	0.5	0.15
eIF3m	FBgn0033902	44.06	5|5	5|2	1|2	0|0	1	0	1	0	0.5	0.19
RpS23	FBgn0033912	16.01	0|0	0|7	4|4	0|0	0	0.3	0.5	0.06	1	0
SmydA-1	FBgn0033917	58.63	0|0	1|3	1|1	0|0	0	0.3	0.5	0.15	0	0.3
CG8531	FBgn0033918	60.87	0|0	0|2	0|0	0|0	0	0.3	0.5	0.19	0	0.3
RpS15	FBgn0034138	17.03	0|0	4|4	4|3	0|0	0	0.3	1	0	1	0
CG8963	FBgn0034181	58.32	0|0	10|0	0|2	0|0	0	0.3	0.5	0.04	0.5	0.19
Mtap	FBgn0034215	32	0|0	0|1	0|0	0|0	0	0.3	0	0.3	0	0.3
eIF3b	FBgn0034237	80.39	5|15	11|0	0|0	0|0	1	0	0.5	0.04	0	0.3
eIF3c	FBgn0034258	105.59	7|15	6|3	2|4	0|0	1	0	1	0	1	0
OstDelta	FBgn0034277	69.19	0|3	0|0	0|0	0|0	0.5	0.15	0	0.3	0	0.3
CG18635	FBgn0034279	74.37	4|0	0|0	0|0	0|0	0.5	0.12	0	0.3	0	0.3
GstE11	FBgn0034354	25.08	0|0	1|0	0|0	0|0	0	0.3	0	0.3	0	0.3
CG5323	FBgn0034362	16.55	0|0	2|0	0|0	0|0	0	0.3	0.5	0.19	0	0.3
MetRS	FBgn0034401	112.41	0|5	0|0	0|0	0|0	0.5	0.09	0	0.3	0	0.3
CG9485	FBgn0034618	82.51	0|0	8|0	0|0	0|0	0	0.3	0.5	0.06	0	0.3
Rae1	FBgn0034646	38.59	0|0	4|0	0|0	0|0	0	0.3	0.5	0.12	0	0.3
eIF3k	FBgn0034654	25.65	0|0	1|0	1|1	0|0	0	0.3	0	0.3	0	0.3
RpS16	FBgn0034743	16.76	8|7	8|7	10|8	0|0	1	0	1	0	1	0
RpL12	FBgn0034968	17.66	3|4	5|4	4|3	0|0	1	0	1	0	1	0
CG3663	FBgn0035044	23.27	0|0	3|0	0|0	0|0	0	0.3	0.5	0.15	0	0.3
Tudor-SN	FBgn0035121	103.04	11|17	0|0	5|10	0|0	1	0	0	0.3	1	0
Gale	FBgn0035147	38.67	0|0	11|0	0|0	0|0	0	0.3	0.5	0.04	0	0.3
Usp5	FBgn0035402	92.03	0|0	16|0	0|0	0|0	0	0.3	0.5	0.02	0	0.3
RpL28	FBgn0035422	16.02	1|0	0|6	6|4	0|0	0	0.3	0.5	0.08	1	0
PHGPx	FBgn0035438	21.85	0|0	0|0	0|2	0|0	0	0.3	0	0.3	0.5	0.19
Fit1	FBgn0035498	80.45	0|0	1|0	0|0	0|0	0	0.3	0	0.3	0	0.3
DNApol-epsilon58	FBgn0035644	58.72	1|1	2|1	0|0	0|0	0	0.3	0.5	0.19	0	0.3
CG10077	FBgn0035720	18.11	0|0	1|0	0|0	0|0	0	0.3	0	0.3	0	0.3
Acbp6	FBgn0035743	9.69	1|0	0|0	0|0	0|0	0	0.3	0	0.3	0.5	0.3
RpL18	FBgn0035753	21.65	1|3	6|11	6|10	0|0	0.5	0.15	1	0	1	0
Rint1	FBgn0035762	83.48	0|1	0|0	0|0	0|0	0	0.3	0	0.3	0	0.3
CG12262	FBgn0035811	45.84	6|9	10|7	7|7	3|5	0.05	0.26	0.14	0.26	0.01	0.26
Ubc12	FBgn0035853	20.72	0|0	1|0	0|0	0|0	0	0.3	0	0.3	0	0.3
Srp68	FBgn0035947	68.97	0|4	0|0	0|0	0|0	0.5	0.12	0	0.3	0	0.3
Prps	FBgn0036030	38.64	2|4	5|0	0|0	0|0	1	0	0.5	0.09	0	0.3
RpL10Ab	FBgn0036213	24.26	5|4	2|6	8|8	0|0	1	0	1	0	1	0
eIF3l	FBgn0036258	63.18	0|4	2|3	0|4	0|0	0.5	0.12	1	0	0.5	0.12
CG3902	FBgn0036824	45.35	0|0	3|3	0|0	0|0	0	0.3	1	0	0	0.3
RpL26	FBgn0036825	17.27	0|3	0|4	4|5	0|0	0.5	0.15	0.5	0.12	1	0
Aldh7A1	FBgn0036857	58.28	0|0	2|0	0|0	0|0	0	0.3	0.5	0.19	0	0.3
Gabat	FBgn0036927	54.55	0|3	5|0	0|2	0|0	0.5	0.15	0.5	0.09	0.5	0.19
Tom20	FBgn0036928	18.77	0|0	0|2	0|0	0|0	0	0.3	0.5	0.19	0	0.3
tzn	FBgn0037024	34.16	0|1	3|0	0|0	0|0	0	0.3	0.5	0.15	0	0.3
142335_at	FBgn0037063	30.61	0|0	6|0	0|0	0|0	0	0.3	0.5	0.08	0	0.3
Dmel\CG7519	FBgn0037087	18.55	0|0	1|0	0|0	0|0	0	0.3	0	0.3	0	0.3
P5CDh1	FBgn0037138	63.63	0|0	4|0	0|0	0|0	0	0.3	0.5	0.12	0	0.3
eIF3a	FBgn0037249	133.8	14|27	17|8	5|9	1|1	1	0	1	0	1	0
eIF3f1	FBgn0037270	31.09	0|0	2|0	0|0	0|0	0	0.3	0.5	0.19	0	0.3
CG1129	FBgn0037279	40.42	0|0	0|0	2|0	0|0	0	0.3	0	0.3	0.5	0.19
Mms19	FBgn0037301	106.88	0|1	0|0	0|0	0|0	0	0.3	0	0.3	0	0.3
RpL35A	FBgn0037328	17.64	0|0	0|1	0|0	0|0	0	0.3	0	0.3	0	0.3
RpL13A	FBgn0037351	23.63	0|2	0|5	7|7	0|0	0.5	0.19	0.5	0.09	1	0
Dmel\CG2100	FBgn0037369	55.34	0|0	1|0	0|0	0|0	0	0.3	0	0.3	0	0.3
Hpf1	FBgn0037377	51.07	2|1	3|0	4|3	0|0	0.5	0.19	0.5	0.15	1	0
mRpS9	FBgn0037529	45.24	0|0	0|0	0|2	0|0	0	0.3	0	0.3	0.5	0.19
CG7483	FBgn0037573	45.62	2|2	3|3	4|3	2|2	0	0.3	0.43	0.25	0.59	0.01
Dmel\CG8036	FBgn0037607	67.99	6|11	42|11	8|6	7|11	0	0.3	0.5	0.05	0	0.3
Dmel\CG8043	FBgn0037610	39.46	0|0	1|0	0|0	0|0	0	0.3	0	0.3	0	0.3
CCT7	FBgn0037632	59.35	11|10	12|10	8|9	0|0	1	0	1	0	1	0
ScsbetaA	FBgn0037643	48.95	10|9	14|12	4|4	3|3	0.99	0	1	0	0.09	0.26
Kcmf1	FBgn0037655	62.36	0|1	0|0	0|0	0|0	0	0.3	0	0.3	0	0.3
Art1	FBgn0037834	42.78	5|4	16|0	2|2	0|0	1	0	0.5	0.02	1	0
Tctp	FBgn0037874	19.62	1|1	3|1	1|4	0|0	0	0.3	0.5	0.15	0.5	0.12
Dlst	FBgn0037891	49.89	0|4	0|6	3|0	0|0	0.5	0.12	0.5	0.08	0.5	0.15
Ranbp9	FBgn0037894	114.33	0|1	0|0	0|0	0|0	0	0.3	0	0.3	0	0.3
sea	FBgn0037912	34.07	0|0	2|0	0|0	0|0	0	0.3	0.5	0.19	0	0.3
Elp1	FBgn0037926	142.72	0|0	1|0	0|0	0|0	0	0.3	0	0.3	0	0.3
GCC185	FBgn0037979	130.04	1|5	0|14	6|5	0|0	0.5	0.09	0.5	0.03	1	0
Cyp313a2	FBgn0038006	56.61	0|1	1|0	0|0	0|0	0	0.3	0	0.3	0	0.3
GstD9	FBgn0038020	25.44	0|2	4|1	0|0	0|0	0.5	0.19	0.5	0.12	0	0.3
BcDNA:RH54517	FBgn0038080	12.05	0|0	0|2	1|0	0|0	0	0.3	0.5	0.19	0	0.3
Droj2	FBgn0038145	45.2	8|5	3|7	0|2	0|0	1	0	1	0	0.5	0.19
UQCR-C1	FBgn0038271	51.84	0|0	10|0	0|0	0|0	0	0.3	0.5	0.04	0	0.3
CG6118	FBgn0038339	99.36	4|2	0|0	0|0	0|0	1	0	0	0.3	0	0.3
AdSL	FBgn0038467	53.78	0|0	3|0	0|0	0|0	0	0.3	0.5	0.15	0	0.3
Prx3	FBgn0038519	26.36	1|0	12|9	3|4	0|0	0	0.3	1	0	1	0
alt	FBgn0038535	98.53	1|2	3|1	0|1	0|0	0	0.3	0	0.3	0	0.3
Prx5	FBgn0038570	19.88	0|0	2|0	0|0	0|0	0	0.3	0.5	0.19	0	0.3
CG12321	FBgn0038577	27.79	0|0	4|0	0|0	0|0	0	0.3	0.5	0.12	0	0.3
BEST:GH15838	FBgn0038723	40.61	0|5	0|1	0|1	0|0	0.5	0.09	0	0.3	0	0.3
Srp72	FBgn0038810	23.05	0|2	0|0	0|0	0|0	0.5	0.19	0	0.3	0	0.3
Fancd2	FBgn0038827	167.36	0|0	0|0	0|1	0|0	0	0.3	0	0.3	0	0.3
CG17271	FBgn0038829	32.52	0|0	2|0	0|0	0|0	0	0.3	0.5	0.19	0	0.3
RpS30	FBgn0038834	16.5	1|1	0|1	2|1	0|0	0	0.3	0	0.3	0.5	0.19
fit	FBgn0038914	13.87	1|0	1|1	2|1	0|0	0	0.3	0	0.3	0.5	0.19
Dmel\CG6028	FBgn0038924	32.27	0|0	1|0	0|0	0|0	0	0.3	0	0.3	0	0.3
Pfdn5	FBgn0038976	19.07	0|0	1|0	0|0	0|0	0	0.3	0	0.3	0	0.3
GILT3	FBgn0039098	24.71	0|0	2|0	0|0	0|0	0	0.3	0.5	0.19	0	0.3
RanBP3	FBgn0039110	47.34	0|0	6|0	0|0	0|0	0	0.3	0.5	0.08	0	0.3
CG10214	FBgn0039115	24.28	0|0	2|0	0|0	0|0	0	0.3	0.5	0.19	0	0.3
CG5902	FBgn0039136	28.16	0|0	1|0	0|1	0|0	0	0.3	0	0.3	0	0.3
Dmel\CG13630	FBgn0039219	41.7	0|2	0|2	0|1	0|0	0.5	0.19	0.5	0.19	0	0.3
RpS27	FBgn0039300	9.36	1|0	1|1	0|3	0|0	0	0.3	0	0.3	0.5	0.15
Nup358	FBgn0039302	298.75	2|4	1|2	0|0	0|0	1	0	0.68	0.15	0	0.3
Ssadh	FBgn0039349	54.94	0|0	3|0	0|0	0|0	0	0.3	0.5	0.15	0	0.3
Idh3g	FBgn0039358	44.4	6|8	8|7	3|5	0|0	1	0	1	0	1	0
RpL27	FBgn0039359	15.89	0|0	1|1	4|6	0|0	0	0.3	0	0.3	1	0
RpL34a	FBgn0039406	18.06	1|1	0|3	3|3	0|0	0	0.3	0.5	0.15	1	0
Dmel\CG5646	FBgn0039525	34.79	0|0	3|0	0|0	0|0	0	0.3	0.5	0.15	0	0.3
Gp93	FBgn0039562	90.18	2|1	0|0	1|1	0|0	0.5	0.19	0	0.3	0	0.3
CG4849	FBgn0039566	76.78	0|1	0|0	0|0	0|0	0	0.3	0	0.3	0	0.3
Pdhb	FBgn0039635	39.33	4|5	16|1	7|7	0|0	1	0	0.5	0.02	1	0
CG11880	FBgn0039637	90.57	0|0	0|0	0|1	0|0	0	0.3	0	0.3	0	0.3
Etfb	FBgn0039697	27.2	0|0	17|0	1|2	0|0	0	0.3	0.5	0.02	0.5	0.19
RpS8	FBgn0039713	23.74	5|7	8|13	13|15	0|0	1	0	1	0	1	0
Nph	FBgn0039735	17.36	0|0	4|0	0|0	0|0	0	0.3	0.5	0.12	0	0.3
BEST:GH02390	FBgn0039737	51.82	0|7	3|0	0|0	0|0	0.5	0.06	0.5	0.15	0	0.3
Dmel\CG9747	FBgn0039754	52.6	0|0	3|0	0|0	0|0	0	0.3	0.5	0.15	0	0.3
RpS7	FBgn0039757	22.16	2|4	6|6	7|5	0|0	1	0	1	0	1	0
Dmel\CG2246	FBgn0039790	42.84	1|1	0|0	0|0	0|0	0	0.3	0	0.3	0	0.3
RpL6	FBgn0039857	29.72	7|8	3|8	0|9	0|0	1	0	1	0	0.5	0.05
CG17691	FBgn0039993	40.24	0|0	1|0	0|0	0|0	0	0.3	0	0.3	0	0.3
yip2	FBgn0040064	41.58	1|1	0|0	1|4	0|0	0	0.3	0	0.3	0.5	0.19
rept	FBgn0040075	53.51	0|4	1|2	2|1	0|0	0.5	0.12	0.5	0.19	0.5	0.19
pont	FBgn0040078	50.21	0|7	0|0	0|0	0|0	0.5	0.06	0	0.3	0	0.3
eIF3d1	FBgn0040227	63.76	2|2	0|0	0|0	0|0	1	0	0	0.3	0	0.3
Jafrac2	FBgn0040308	26.73	0|0	0|0	1|1	0|0	0	0.3	0	0.3	0	0.3
Jafrac1	FBgn0040309	21.72	11|6	7|15	16|26	0|0	1	0	1	0	1	0
grsm	FBgn0040493	60.13	7|7	17|7	5|3	0|0	1	0	1	0	1	0
CG5364	FBgn0041723	51.68	1|2	0|0	0|0	0|0	0.5	0.19	0	0.3	0	0.3
CR18748	FBgn0042105	39.51	0|0	0|0	0|1	0|0	0	0.3	0	0.3	0	0.3
Chro	FBgn0044324	101.03	0|0	8|0	0|0	0|0	0	0.3	0.5	0.06	0	0.3
Gclm	FBgn0046114	31.45	0|0	1|0	0|0	0|0	0	0.3	0	0.3	0	0.3
CG30122	FBgn0050122	80.96	3|4	0|3	0|0	0|0	1	0	0.5	0.15	0	0.3
ste24c	FBgn0050462	53.48	0|1	0|0	0|0	0|0	0	0.3	0	0.3	0	0.3
Jupiter	FBgn0051363	22.31	0|0	14|0	1|4	0|0	0	0.3	0.5	0.03	0.5	0.12
CG2907	FBgn0051546	28.68	0|0	10|0	0|0	0|0	0	0.3	0.5	0.04	0	0.3
AMPdeam	FBgn0052626	89.58	0|0	3|0	0|0	0|0	0	0.3	0.5	0.15	0	0.3
CG32813	FBgn0052813	68.72	0|0	2|0	0|0	0|0	0	0.3	0.5	0.19	0	0.3
CG40045	FBgn0058045	19.35	0|0	2|0	0|0	0|0	0	0.3	0.5	0.19	0.5	0.3
endos	FBgn0061515	12.94	0|0	1|0	0|1	0|0	0	0.3	0	0.3	0	0.3
RpL5	FBgn0064225	34.02	9|11	0|9	4|6	0|0	1	0	0.5	0.05	1	0
CG34386	FBgn0085415	8.51	0|1	0|0	0|0	0|0	0	0.3	0	0.3	0	0.3
Akr1B	FBgn0086254	40.08	8|8	19|11	12|10	0|0	1	0	1	0	1	0
ALiX	FBgn0086346	92.48	0|0	27|0	0|0	0|0	0	0.3	0.5	0.02	0	0.3
Tpi	FBgn0086355	26.61	0|0	22|4	2|3	0|0	0	0.3	1	0	1	0
alph	FBgn0086361	40.93	0|0	5|0	0|0	0|0	0	0.3	0.5	0.09	0	0.3
Elp6	FBgn0086371	27.92	0|0	3|0	0|0	0|0	0	0.3	0.5	0.15	0.5	0.3
AsnRS	FBgn0086443	63.89	3|3	1|0	0|0	0|0	1	0	0	0.3	0	0.3
RpS25	FBgn0086472	13.19	0|0	0|0	0|3	0|0	0	0.3	0	0.3	0.5	0.15
Nacalpha	FBgn0086904	23.01	2|1	0|0	0|0	0|0	0.5	0.19	0	0.3	0	0.3
apolpp	FBgn0087002	372.45	60|46	0|29	12|20	0|0	1	0	0.5	0.02	1	0
Karybeta3	FBgn0087013	112.24	7|13	3|0	0|0	0|0	1	0	0.5	0.15	0	0.3
alphaTub67C	FBgn0087040	51.15	11|18	11|10	8|10	0|0	1	0	1	0	1	0
psidin	FBgn0243511	109.04	0|0	1|0	0|0	0|0	0	0.3	0	0.3	0	0.3
Prosbeta7	FBgn0250746	29.97	0|0	0|0	0|1	0|0	0	0.3	0	0.3	0	0.3
kra	FBgn0250753	49.19	1|2	1|0	0|0	0|0	0.5	0.19	0	0.3	0	0.3
beta-Spec	FBgn0250788	265.57	0|0	1|0	0|0	0|0	0	0.3	0	0.3	0	0.3
UQCR-C2	FBgn0250814	45.39	0|3	20|6	1|4	4|4	0	0.3	0.52	0.01	0	0.3
dUTPase	FBgn0250837	18.47	0|0	5|0	0|0	0|0	0	0.3	0.5	0.09	0	0.3
26-29-p	FBgn0250848	62.09	6|8	4|5	4|8	0|0	1	0	1	0	1	0
rig	FBgn0250850	137.74	0|4	0|0	0|0	0|0	0.5	0.12	0	0.3	0	0.3
Pgk	FBgn0250906	43.83	0|0	0|0	0|4	1|1	0	0.3	0	0.3	0.49	0.25
Mlp60A	FBgn0259209	9.95	0|0	2|0	0|0	0|0	0	0.3	0.5	0.19	0	0.3
Jabba	FBgn0259682	35.94	2|3	0|1	1|0	0|0	1	0	0	0.3	0	0.3
pzg	FBgn0259785	105.02	0|0	1|0	0|0	0|0	0	0.3	0	0.3	0	0.3
Pp2A-29B	FBgn0260439	65.38	17|16	18|12	6|5	2|2	1	0	1	0	0.5	0.15
CG12163	FBgn0260462	68.92	0|4	1|1	3|2	0|0	0.5	0.12	0	0.3	1	0
HIP	FBgn0260484	41.01	6|3	17|9	0|4	0|0	1	0	1	0	0.5	0.12
pic	FBgn0260962	125.97	0|0	1|0	0|0	0|0	0	0.3	0	0.3	0	0.3
Psa	FBgn0261243	99.26	0|4	17|0	0|2	0|0	0.5	0.12	0.5	0.02	0.5	0.19
inaE	FBgn0261244	144.8	0|0	2|0	0|0	0|0	0	0.3	0.5	0.19	0	0.3
SelD	FBgn0261270	43.42	0|3	3|0	0|3	0|0	0.5	0.15	0.5	0.15	0.5	0.15
Opa1	FBgn0261276	107.14	0|0	9|0	0|0	0|0	0	0.3	0.5	0.05	0	0.3
Rpn3	FBgn0261396	55.97	2|5	1|2	0|1	0|0	1	0	0.5	0.19	0	0.3
SdhA	FBgn0261439	72.3	23|31	36|36	27|30	4|6	1	0	1	0	1	0
capt	FBgn0261458	56.81	0|4	0|0	0|1	0|0	0.5	0.12	0	0.3	0	0.3
lic	FBgn0261524	38.17	0|0	0|0	0|1	0|0	0	0.3	0	0.3	0	0.3
RpS6	FBgn0261592	28.39	5|3	1|4	4|6	0|0	1	0	0.5	0.12	1	0
RpS24	FBgn0261596	15.04	2|2	3|5	2|3	0|0	1	0	1	0	1	0
RpS26	FBgn0261597	13.26	4|5	0|3	5|3	0|0	1	0	0.5	0.15	1	0
RpL8	FBgn0261602	27.88	5|4	1|7	9|6	0|0	1	0	0.5	0.06	1	0
eIF2alpha	FBgn0261609	38.62	3|6	2|5	3|4	0|0	1	0	1	0	1	0
SmE	FBgn0261790	11.09	0|0	0|0	1|0	0|0	0	0.3	0	0.3	0	0.3
Pxt	FBgn0261987	90.48	10|7	0|5	9|10	0|0	1	0	0.5	0.09	1	0
RanBPM	FBgn0262114	106.59	0|1	0|0	0|0	0|0	0	0.3	0	0.3	0	0.3
Sec23	FBgn0262125	86.75	0|0	5|0	0|0	0|0	0	0.3	0.5	0.09	0	0.3
Rbp	FBgn0262483	183.46	0|0	1|0	0|0	0|0	0	0.3	0	0.3	0	0.3
Mi-2	FBgn0262519	224.06	5|1	0|0	2|1	0|0	0.5	0.09	0	0.3	0.5	0.15
Mdh2	FBgn0262559	35.3	1|2	0|2	3|3	0|0	0.5	0.19	0.5	0.19	1	0
Fs(2)Ket	FBgn0262743	98.63	4|7	0|3	0|0	0|0	1	0	0.5	0.15	0	0.3
Ca-P60A	FBgn0263006	111.63	16|10	9|8	0|1	0|0	1	0	1	0	0	0.3
Prosalpha1	FBgn0263121	27.14	0|0	1|1	1|0	0|0	0	0.3	0	0.3	0	0.3
bel	FBgn0263231	85.03	0|5	0|1	0|3	0|0	0.5	0.09	0	0.3	0.5	0.15
vnc	FBgn0263251	22.31	0|0	0|0	0|1	0|0	0	0.3	0	0.3	0	0.3
CG31688	FBgn0263355	42.45	0|1	0|0	0|0	0|0	0	0.3	0	0.3	0	0.3
hts	FBgn0263391	127.86	0|0	2|0	0|0	0|0	0	0.3	0.5	0.19	0	0.3
Tet	FBgn0263392	14.1	0|0	0|0	1|0	0|0	0	0.3	0	0.3	0	0.3
sqd	FBgn0263396	36.16	0|2	0|0	4|6	0|0	0.5	0.19	0	0.3	1	0
lost	FBgn0263594	59.71	8|12	3|8	8|4	0|0	1	0	1	0	1	0
Vha68-2	FBgn0263598	68.26	0|0	5|0	0|0	0|0	0	0.3	0.5	0.09	0	0.3
l(3)72Ab	FBgn0263599	244.36	0|1	0|0	0|0	0|0	0	0.3	0	0.3	0	0.3
eIF2gamma	FBgn0263740	51.45	2|4	0|0	2|1	0|0	1	0	0	0.3	0.5	0.19
mRpL45	FBgn0263863	41.58	0|2	0|0	0|0	0|0	0.5	0.19	0	0.3	0	0.3
DNApol-epsilon255	FBgn0264326	256.54	1|6	0|0	0|0	0|0	0.5	0.08	0	0.3	0.5	0.3
how	FBgn0264491	44.3	0|3	18|0	3|5	0|0	0.5	0.15	0.5	0.02	1	0
CkIIalpha	FBgn0264492	39.93	0|0	0|0	1|3	0|0	0	0.3	0	0.3	0.5	0.15
CaMKII	FBgn0264607	59.88	0|1	4|0	0|0	0|0	0	0.3	0.5	0.12	0	0.3
Mhc	FBgn0264695	224.33	9|7	11|3	4|1	0|0	0	0.3	0	0.3	0	0.3
Sumo	FBgn0264922	10.12	0|2	0|0	2|3	0|0	0.5	0.15	0	0.3	1	0
FDY	FBgn0265047	44.35	0|1	0|0	0|0	0|0	0	0.3	0	0.3	0	0.3
Spn42Da	FBgn0265137	45.59	0|0	1|0	0|0	0|0	0	0.3	0	0.3	0	0.3
Vha68-1	FBgn0265262	68.33	0|0	9|0	1|2	0|0	0	0.3	0.5	0.05	0.5	0.19
pAbp	FBgn0265297	69.88	12|27	10|20	16|22	0|0	1	0	1	0	1	0
Zasp52	FBgn0265991	237.92	0|0	8|0	0|0	0|0	0	0.3	0.5	0.06	0	0.3
GlyS	FBgn0266064	81.7	1|3	10|4	3|0	0|0	0.5	0.15	1	0	0.5	0.15
FeCH	FBgn0266268	43.57	0|0	6|0	0|0	0|0	0	0.3	0.5	0.08	0	0.3
fau	FBgn0266451	14.36	0|0	2|0	0|0	0|0	0	0.3	0.5	0.19	0	0.3
stai	FBgn0266521	28.47	0|0	2|3	0|0	0|0	0	0.3	1	0	0	0.3
Hsc70-4	FBgn0266599	71.09	46|50	29|35	38|41	15|15	0	0.29	0	0.3	0	0.3
LanB2	FBgn0267348	182.22	0|0	0|0	1|2	0|0	0	0.3	0	0.3	0.5	0.19
PyK	FBgn0267385	57.4	29|37	54|48	26|33	13|13	0.53	0.01	1	0	0.46	0.25
HnRNP-K	FBgn0267791	50.21	0|0	0|0	2|0	0|0	0	0.3	0	0.3	0.5	0.19
slmb	FBgn0283468	58.91	3|7	2|1	0|0	0|0	1	0	0.5	0.15	0	0.3
SF2	FBgn0283477	28.33	0|3	0|1	0|0	0|0	0.5	0.15	0	0.3	0	0.3
und	FBgn0283478	49.77	0|2	0|0	2|3	0|0	0.5	0.19	0	0.3	1	0
nw	FBgn0283508	54.21	2|2	0|5	3|3	0|0	1	0	0.5	0.09	1	0
LIMK1	FBgn0283712	139.22	0|0	1|0	0|0	0|0	0	0.3	0	0.3	0	0.3
Top2	FBgn0284220	164.29	0|10	0|0	0|0	0|0	0.5	0.04	0	0.3	0	0.3
betaTub56D	FBgn0284243	50.12	56|57	60|59	54|51	19|36	0	0.3	0	0.3	0	0.3
eEF1alpha1	FBgn0284245	50.28	22|18	28|22	24|25	12|6	0	0.27	0.17	0.26	0.01	0.26
LeuRS	FBgn0284253	134.79	0|5	0|1	0|1	0|0	0.5	0.09	0	0.3	0	0.3
bsf	FBgn0284256	157.17	0|6	0|0	0|0	0|0	0.5	0.08	0	0.3	0	0.3
CCT8	FBgn0284436	59.4	7|12	8|10	4|5	0|0	1	0	1	0	1	0
Mcm3	FBgn0284442	90.86	2|2	15|3	0|0	0|0	1	0	1	0	0	0.3
Imp	FBgn0285926	62.09	0|1	1|5	2|2	0|0	0	0.3	0.5	0.09	1	0
Rab1	FBgn0285937	22.75	0|0	0|0	0|0	1|1	0	0.3	0	0.3	0	0.3
RpS10b	FBgn0285947	17.87	0|0	2|2	0|2	0|0	0	0.3	1	0	0.5	0.19
RpL27A	FBgn0285948	17.01	1|2	1|3	1|3	0|0	0.5	0.19	0.5	0.15	0.5	0.15
RpL31	FBgn0285949	14.52	4|4	0|6	5|4	0|0	1	0	0.5	0.08	1	0
RpL19	FBgn0285950	23.98	3|4	0|5	6|5	0|0	1	0	0.5	0.09	1	0
eEF5	FBgn0285952	17.58	0|0	9|0	0|4	0|0	0	0.3	0.5	0.05	0.5	0.12
RpS12	FBgn0286213	15.16	0|0	2|1	1|3	0|0	0	0.3	0.5	0.19	0.5	0.15
TER94	FBgn0286784	88.8	13|15	6|11	13|20	5|8	0.01	0.26	0	0.28	0.45	0.25
bor	FBgn0287225	68.32	0|0	3|5	0|0	0|0	0	0.3	1	0	0	0.3
Pen	FBgn0287720	57.79	7|13	6|10	2|6	0|0	1	0	1	0	1	0
Vha44	FBgn0287825	92.33	0|0	5|0	0|0	0|0	0	0.3	0.5	0.09	0	0.3
zip	FBgn0287873	236.5	0|7	0|4	5|4	0|0	0.5	0.06	0.5	0.12	1	0
betaTub60D	FBgn0288686	50.82	4|6	9|9	2|4	1|1	0.99	0	1	0	0.92	0
CG9807-RA	FBtr0071507	25.33	0|0	0|0	1|0	0|0	0	0.3	0	0.3	0	0.3
CG9485-RC	FBtr0071601	176.12	0|2	28|5	1|0	0|0	0.5	0.19	1	0	0	0.3
Aats-gly-RB	FBtr0075633	85.12	0|0	6|0	0|0	0|0	0	0.3	0.5	0.08	0	0.3
Prx6005-RA	FBtr0077684	25.26	0|0	2|3	0|0	0|0	0	0.3	1	0	0	0.3
Got2-RA	FBtr0077867	48.2	2|0	0|0	0|1	0|0	0.5	0.19	0	0.3	0	0.3
CG17273-RA	FBtr0083991	51.02	0|0	3|0	0|0	0|0	0	0.3	0.5	0.15	0	0.3
CG30122-RB	FBtr0086660	121.19	6|5	0|0	0|0	0|0	1	0	0.5	0.09	0	0.3
CG8728-RA	FBtr0088882	61.01	0|0	5|0	0|0	0|0	0	0.3	0.5	0.09	0	0.3
CG33714-RA	FBtr0091703	13.33	0|0	2|0	0|0	0|0	0	0.3	0.5	0.19	0	0.3
