# Supplementary material for: Disordered Protein Tail Is Wagging Poly(ADP-ribosyl)ation
Source: Int J Mol Sci. 2025 Aug 22;26(17):8166. doi: 10.3390/ijms26178166 (PMC12427752; doi:10.3390/ijms26178166)
Supplement: Supplementary file 1 [file ijms-26-08166-s001.zip › Supplemental Table S2.xlsx]

## Sheet: PARGcat
Protein Symbol	Flybase ID
l(1)G0156	FBal0098184
Act57B	FBgn0000044
RpLP0	FBgn0000100
Arl1	FBgn0000115
bur	FBgn0000239
cin	FBgn0000316
Chc	FBgn0000319
Dip-B	FBgn0000454
Eno	FBgn0000579
Gapdh1	FBgn0001091
Gapdh2	FBgn0001092
Got1	FBgn0001124
Gs1	FBgn0001142
Gs2	FBgn0001145
GstD1	FBgn0001149
His2B	FBgn0001198
Hsc70-3	FBgn0001218
Hsp26	FBgn0001225
Hsp27	FBgn0001226
Idh	FBgn0001248
ImpL3	FBgn0001258
l(2)37Cc	FBgn0002031
RpLP1	FBgn0002593
RpS3	FBgn0002622
Mp20	FBgn0002789
Pfk	FBgn0003071
Pgi	FBgn0003074
polo	FBgn0003124
Pp1-13C	FBgn0003132
Ppn	FBgn0003137
r	FBgn0003189
Rm62	FBgn0003261
sesB	FBgn0003360
sgg	FBgn0003371
Sod1	FBgn0003462
sta	FBgn0003517
CCT1	FBgn0003676
Ubi-p63E	FBgn0003943
CG1364	FBgn0004132
mts	FBgn0004177
porin	FBgn0004363
RpS14a	FBgn0004403
me31B	FBgn0004419
Cyp1	FBgn0004432
Rop	FBgn0004574
Hrb27C	FBgn0004838
RpS2	FBgn0004867
Scsalpha	FBgn0004888
tws	FBgn0004889
14-3-3zeta	FBgn0004907
RpS17	FBgn0005533
RpL7	FBgn0005593
PCNA	FBgn0005655
Vha55	FBgn0005671
gammaTub37C	FBgn0010097
Sod2	FBgn0010213
Parp	FBgn0010247
RpS13	FBgn0010265
Arf79F	FBgn0010348
RpS9	FBgn0010408
RpL18A	FBgn0010409
RpS18	FBgn0010411
RpS19a	FBgn0010412
wal	FBgn0010516
TrpRS	FBgn0010803
SsRbeta	FBgn0011016
RpL13	FBgn0011272
RpS4	FBgn0011284
RnrL	FBgn0011703
tsr	FBgn0011726
Arp1	FBgn0011745
Aldh	FBgn0012036
RpL11	FBgn0013325
Cp1	FBgn0013770
MAPk-Ak2	FBgn0013987
RpL7A	FBgn0014026
SdhB	FBgn0014028
CG12117	FBgn0014032
Uggt	FBgn0014075
cher	FBgn0014141
CCT3	FBgn0015019
Hsp60A	FBgn0015245
Nap1	FBgn0015268
RpL22	FBgn0015288
RpS21	FBgn0015521
RpL9	FBgn0015756
eIF3i	FBgn0015834
Tom40	FBgn0016041
RpS3A	FBgn0017545
Mcm5	FBgn0017577
RpL14	FBgn0017579
RpS20	FBgn0019936
Mitofilin	FBgn0019960
ATPsyngamma	FBgn0020235
ATPCL	FBgn0020236
Ran	FBgn0020255
Rpt6	FBgn0020369
TppII	FBgn0020370
emb	FBgn0020497
Rack1	FBgn0020618
Trxr-1	FBgn0020653
eIF4B	FBgn0020660
nudC	FBgn0021768
eIF3h	FBgn0022023
Cse1	FBgn0022213
Ak1	FBgn0022709
Uba1	FBgn0023143
eIF4G1	FBgn0023213
Parg	FBgn0023216
mEFTu1	FBgn0024556
Thiolase	FBgn0025352
Fpps	FBgn0025373
eIF3e	FBgn0025582
CaBP1	FBgn0025678
alphaCOP	FBgn0025725
Paf-AHalpha	FBgn0025809
mbo	FBgn0026207
Mpcp2	FBgn0026409
STUB1	FBgn0027052
CSN3	FBgn0027055
IleRS	FBgn0027086
CCT6	FBgn0027329
Kap-alpha3	FBgn0027338
Akap200	FBgn0027932
Mtpalpha	FBgn0028479
Rpt5	FBgn0028684
Rpt4	FBgn0028685
Rpt3	FBgn0028686
Rpt1	FBgn0028687
Rpn6	FBgn0028689
Rpn5	FBgn0028690
Rpn9	FBgn0028691
Rpn11	FBgn0028694
Rpn1	FBgn0028695
RpL15	FBgn0028697
eEF1beta	FBgn0028737
gammaCOP	FBgn0028968
Uba2	FBgn0029113
FKBP59	FBgn0029174
Ef1gamma	FBgn0029176
Aos1	FBgn0029512
eIF3g1	FBgn0029629
RpL17	FBgn0029897
154229_at	FBgn0029969
mahe	FBgn0029979
RpS28b	FBgn0030136
Uba5	FBgn0030305
prtp	FBgn0030329
CG15717	FBgn0030451
BEST:LD38280	FBgn0030672
CG9911	FBgn0030734
rngo	FBgn0030753
21430192	FBgn0031908
Art8	FBgn0032329
Tom70	FBgn0032397
CCT4	FBgn0032444
Dmel\CG6180	FBgn0032453
Cul2	FBgn0032956
RpL21	FBgn0032987
Dhx15	FBgn0033160
CG2915	FBgn0033241
AIMP1	FBgn0033351
Pmm45A	FBgn0033377
RpS15Ab	FBgn0033555
CG8525	FBgn0033735
Echs1	FBgn0033879
CG16935	FBgn0033883
Rpn13	FBgn0033886
eIF3m	FBgn0033902
RpS23	FBgn0033912
SmydA-1	FBgn0033917
RpS15	FBgn0034138
CG8963	FBgn0034181
eIF3b	FBgn0034237
eIF3c	FBgn0034258
CG9485	FBgn0034618
Rae1	FBgn0034646
RpS16	FBgn0034743
RpL12	FBgn0034968
CG3663	FBgn0035044
Gale	FBgn0035147
Usp5	FBgn0035402
RpL28	FBgn0035422
RpL18	FBgn0035753
Prps	FBgn0036030
RpL10Ab	FBgn0036213
eIF3l	FBgn0036258
CG3902	FBgn0036824
RpL26	FBgn0036825
Gabat	FBgn0036927
tzn	FBgn0037024
142335_at	FBgn0037063
P5CDh1	FBgn0037138
eIF3a	FBgn0037249
RpL13A	FBgn0037351
Hpf1	FBgn0037377
Dmel\CG8036	FBgn0037607
CCT7	FBgn0037632
ScsbetaA	FBgn0037643
Art1	FBgn0037834
Tctp	FBgn0037874
Dlst	FBgn0037891
GCC185	FBgn0037979
GstD9	FBgn0038020
Droj2	FBgn0038145
UQCR-C1	FBgn0038271
AdSL	FBgn0038467
Prx3	FBgn0038519
CG12321	FBgn0038577
RanBP3	FBgn0039110
Nup358	FBgn0039302
Ssadh	FBgn0039349
Idh3g	FBgn0039358
RpL34a	FBgn0039406
Dmel\CG5646	FBgn0039525
Pdhb	FBgn0039635
Etfb	FBgn0039697
RpS8	FBgn0039713
Nph	FBgn0039735
BEST:GH02390	FBgn0039737
Dmel\CG9747	FBgn0039754
RpS7	FBgn0039757
RpL6	FBgn0039857
Jafrac1	FBgn0040309
grsm	FBgn0040493
Chro	FBgn0044324
CG30122	FBgn0050122
Jupiter	FBgn0051363
CG2907	FBgn0051546
AMPdeam	FBgn0052626
RpL5	FBgn0064225
Akr1B	FBgn0086254
ALiX	FBgn0086346
Tpi	FBgn0086355
alph	FBgn0086361
Elp6	FBgn0086371
apolpp	FBgn0087002
Karybeta3	FBgn0087013
alphaTub67C	FBgn0087040
UQCR-C2	FBgn0250814
dUTPase	FBgn0250837
26-29-p	FBgn0250848
Pp2A-29B	FBgn0260439
HIP	FBgn0260484
Psa	FBgn0261243
SelD	FBgn0261270
Opa1	FBgn0261276
SdhA	FBgn0261439
RpS6	FBgn0261592
RpS24	FBgn0261596
RpS26	FBgn0261597
RpL8	FBgn0261602
eIF2alpha	FBgn0261609
Pxt	FBgn0261987
Sec23	FBgn0262125
Fs(2)Ket	FBgn0262743
Ca-P60A	FBgn0263006
lost	FBgn0263594
Vha68-2	FBgn0263598
how	FBgn0264491
CaMKII	FBgn0264607
Vha68-1	FBgn0265262
pAbp	FBgn0265297
Zasp52	FBgn0265991
GlyS	FBgn0266064
FeCH	FBgn0266268
stai	FBgn0266521
PyK	FBgn0267385
slmb	FBgn0283468
nw	FBgn0283508
CCT8	FBgn0284436
Mcm3	FBgn0284442
Imp	FBgn0285926
RpS10b	FBgn0285947
RpL27A	FBgn0285948
RpL31	FBgn0285949
RpL19	FBgn0285950
eEF5	FBgn0285952
bor	FBgn0287225
Pen	FBgn0287720
Vha44	FBgn0287825
zip	FBgn0287873
betaTub60D	FBgn0288686
CG9485-RC	FBtr0071601
Aats-gly-RB	FBtr0075633
Prx6005-RA	FBtr0077684
CG17273-RA	FBtr0083991
CG30122-RB	FBtr0086660
CG8728-RA	FBtr0088882
