# Supplementary material for: Disordered Protein Tail Is Wagging Poly(ADP-ribosyl)ation
Source: Int J Mol Sci. 2025 Aug 22;26(17):8166. doi: 10.3390/ijms26178166 (PMC12427752; doi:10.3390/ijms26178166)
Supplement: Supplementary file 1 [file ijms-26-08166-s001.zip › Supplemental Table S3.xlsx]

## Sheet: PARGCter
Protein Symbol	Flybase ID
l(1)G0156	FBal0098184
Act57B	FBgn0000044
Mps1	FBgn0000063
RpLP0	FBgn0000100
ash2	FBgn0000139
chic	FBgn0000308
Eno	FBgn0000579
Got1	FBgn0001124
GstD1	FBgn0001149
His2A	FBgn0001196
His2Av	FBgn0001197
His2B	FBgn0001198
His4	FBgn0001200
Hsc70-3	FBgn0001218
Hsp26	FBgn0001225
Hsp27	FBgn0001226
Idh	FBgn0001248
l(2)37Cc	FBgn0002031
dco	FBgn0002413
RpL36	FBgn0002579
RpLP1	FBgn0002593
RpS3	FBgn0002622
RpL32	FBgn0002626
mod	FBgn0002780
mor	FBgn0002783
Rm62	FBgn0003261
sesB	FBgn0003360
Sod1	FBgn0003462
sta	FBgn0003517
CCT1	FBgn0003676
betaTub85D	FBgn0003889
Ubi-p63E	FBgn0003943
Prosalpha4	FBgn0004066
mts	FBgn0004177
porin	FBgn0004363
Pep	FBgn0004401
RpS14a	FBgn0004403
Cyp1	FBgn0004432
Hrb27C	FBgn0004838
RpS2	FBgn0004867
Prat	FBgn0004901
14-3-3zeta	FBgn0004907
eIF2beta	FBgn0004926
RpS17	FBgn0005533
RpL7	FBgn0005593
PCNA	FBgn0005655
RpS15Aa	FBgn0010198
RpS13	FBgn0010265
Arf79F	FBgn0010348
RpS9	FBgn0010408
RpL18A	FBgn0010409
RpS18	FBgn0010411
RpS19a	FBgn0010412
wal	FBgn0010516
SsRbeta	FBgn0011016
RpL13	FBgn0011272
RpS4	FBgn0011284
Iswi	FBgn0011604
RnrL	FBgn0011703
tsr	FBgn0011726
Arp1	FBgn0011745
GIP	FBgn0011770
RpL11	FBgn0013325
Cp1	FBgn0013770
RpL7A	FBgn0014026
SdhB	FBgn0014028
Ahcy13	FBgn0014455
His3	FBgn0014857
CCT3	FBgn0015019
Nap1	FBgn0015268
RpL22	FBgn0015288
RpL9	FBgn0015756
Rab11	FBgn0015790
eIF3i	FBgn0015834
RpS3A	FBgn0017545
RpL14	FBgn0017579
RpS20	FBgn0019936
ATPsyngamma	FBgn0020235
14-3-3epsilon	FBgn0020238
Rpt6	FBgn0020369
TppII	FBgn0020370
Rack1	FBgn0020618
nudC	FBgn0021768
eIF3h	FBgn0022023
Uba1	FBgn0023143
eIF4G1	FBgn0023213
Parg	FBgn0023216
mEFTu1	FBgn0024556
RpL10	FBgn0024733
eIF3e	FBgn0025582
Hsp110	FBgn0026418
IleRS	FBgn0027086
Pdha	FBgn0028325
Mtpalpha	FBgn0028479
Rpt5	FBgn0028684
Rpt4	FBgn0028685
Rpt3	FBgn0028686
Rpt1	FBgn0028687
Rpn6	FBgn0028689
Rpn5	FBgn0028690
Rpn9	FBgn0028691
Rpn11	FBgn0028694
Rpn1	FBgn0028695
RpL15	FBgn0028697
FKBP59	FBgn0029174
RpL17	FBgn0029897
154229_at	FBgn0029969
Caf1-55	FBgn0030054
RpS28b	FBgn0030136
CG17333	FBgn0030239
Uba5	FBgn0030305
CG17258	FBgn0031496
TBC1D16	FBgn0032249
CCT4	FBgn0032444
RpL21	FBgn0032987
AIMP1	FBgn0033351
RpS15Ab	FBgn0033555
Echs1	FBgn0033879
Rpn13	FBgn0033886
RpS23	FBgn0033912
RpS15	FBgn0034138
eIF3c	FBgn0034258
RpS16	FBgn0034743
RpL12	FBgn0034968
Tudor-SN	FBgn0035121
RpL28	FBgn0035422
RpL18	FBgn0035753
RpL10Ab	FBgn0036213
eIF3l	FBgn0036258
RpL26	FBgn0036825
eIF3a	FBgn0037249
RpL13A	FBgn0037351
Hpf1	FBgn0037377
CG7483	FBgn0037573
CCT7	FBgn0037632
Art1	FBgn0037834
Tctp	FBgn0037874
Dlst	FBgn0037891
GCC185	FBgn0037979
Prx3	FBgn0038519
RpS27	FBgn0039300
Idh3g	FBgn0039358
RpL27	FBgn0039359
RpL34a	FBgn0039406
Pdhb	FBgn0039635
RpS8	FBgn0039713
RpS7	FBgn0039757
RpL6	FBgn0039857
Jafrac1	FBgn0040309
grsm	FBgn0040493
Jupiter	FBgn0051363
RpL5	FBgn0064225
Akr1B	FBgn0086254
Tpi	FBgn0086355
RpS25	FBgn0086472
apolpp	FBgn0087002
alphaTub67C	FBgn0087040
26-29-p	FBgn0250848
Pp2A-29B	FBgn0260439
CG12163	FBgn0260462
HIP	FBgn0260484
SelD	FBgn0261270
SdhA	FBgn0261439
RpS6	FBgn0261592
RpS24	FBgn0261596
RpS26	FBgn0261597
RpL8	FBgn0261602
eIF2alpha	FBgn0261609
Pxt	FBgn0261987
Mi-2	FBgn0262519
Mdh2	FBgn0262559
bel	FBgn0263231
sqd	FBgn0263396
lost	FBgn0263594
how	FBgn0264491
CkIIalpha	FBgn0264492
Sumo	FBgn0264922
pAbp	FBgn0265297
GlyS	FBgn0266064
und	FBgn0283478
nw	FBgn0283508
CCT8	FBgn0284436
Imp	FBgn0285926
RpL27A	FBgn0285948
RpL31	FBgn0285949
RpL19	FBgn0285950
eEF5	FBgn0285952
RpS12	FBgn0286213
Pen	FBgn0287720
zip	FBgn0287873
betaTub60D	FBgn0288686
